# Supplementary material for: A Comparative Analysis of Selection Pressures Suffered by Mitochondrial Genomes in Two Planthopper Species with Divergent Climate Distributions
Source: Int J Mol Sci. 2023 Nov 28;24(23):16847. doi: 10.3390/ijms242316847 (PMC10706623; doi:10.3390/ijms242316847)
Supplement: Supplementary file 1 [file ijms-24-16847-s001.zip]

Archive with 1 entries (1 files):
- ijms-2710210-supplementary.pdf
